# Supplementary material for: Technical Outcome, Clinical Success, and Complications of Low-Milliampere Computed Tomography Fluoroscopy-Guided Drainage of Lymphoceles Following Radical Prostatectomy with Pelvic Lymph Node Dissection
Source: Diagnostics (Basel). 2022 Oct 1;12(10):2394. doi: 10.3390/diagnostics12102394 (PMC9600916; doi:10.3390/diagnostics12102394)
Supplement: Supplementary file 1 [file diagnostics-12-02394-s001.zip]

Archive with 1 entries (1 files):
- diagnostics-1922618-supplementary.pdf
